# Supplementary material for: The comprehensive impact of thermal-PM2.5 interaction on subjective evaluation of urban outdoor space: A pilot study in a cold region of China
Source: PLoS One. 2024 May 31;19(5):e0304617. doi: 10.1371/journal.pone.0304617 (PMC11142723; doi:10.1371/journal.pone.0304617)
Supplement: S1 Table — (XLSX) [file pone.0304617.s001.xlsx]

## Sheet: data 
Year	Month	Day	PM2.5（ug/m3）	Air Quality Vote（AQV）	Breathing Comfort Vote（BCV）	Thermal Sensation Vote(TSV)	Thermal Comfort Vote(TCV)	Overall Comfort Vote(OCV)	Mean Physiological Equivalent Temperature(MPET(℃))	Temperature(Ta(℃))	Relative Humidity(RH(%))	Wind Speed(Va(m/s))	Black Bulb Temperature(Tmrt(℃))
2021	4月	5	65	-0.5	-0.2	-1	0	0	10.2	13	45.8	0.66	12.9
2021	4月	6	65	-0.7	-0.254545	-0.9	0.127273	0	11.82	15.2345	45.8018	0.66	12.9
2021	4月	17	88.8889	-0.8	-0.5	-0.5	0.037037	0.203704	12.1815	13	37.6	0.46037	15.1778
2021	4月	14	84.4643	-0.78	-0.428571	-0.2	0.05	-0.410714	12.5536	14	61.9255	0.714286	16.3929
2021	4月	7	92.9412	-1.20588	-0.558824	-0.1	0.05	-0.411765	13.2676	14.8235	54.2265	0.375294	15.2529
2021	4月	21	90	-1	-0.64	0	0	-0.2	16.6	19	34.7	0.155	16
2021	4月	23	114.581	-0.930233	-0.569767	-0.13	-0.139535	-0.395349	17.6	15.6628	86.3605	0	15.8687
2021	5月	22	98	-1.13333	-0.516667	0	0.05	-0.466667	17.85	20.5	43.9	1.73933	23
2021	4月	24	117.185	-0.962963	-0.7	0.05	-0.3	-0.333333	17.8889	16	86.963	0	16.0846
2021	5月	23	80	-0.8	-0.4	0.1	-0.2	-0.6	18.9	21	43.9	1.29	24.8
2021	5月	24	80	-0.962963	-0.5	0.222222	-0.148148	-0.555556	18.9	21	43.9	1.29	24.8
2021	5月	11	90	-0.966667	-0.65	-0.166667	-0.5	-0.866667	19.1933	18	51.1367	0.5	26.1
2021	4月	22	69.3596	-0.719101	-0.483146	-0.1	-0.202247	-0.505618	19.9719	19.4135	61.4809	0	17.7584
2021	4月	8	109	-1	-0.54	0	-0.25	-0.4	20.3467	20.0667	34.7	0.34	24.2
2021	5月	13	140.37	-1.2	-0.8	0.2	-0.37037	-0.962963	20.4	20	61.9	0.12	20.8
2021	5月	28	70	-0.6	-0.272727	0.151515	-0.6	-0.151515	20.9667	21	56	0.497879	24.9273
2021	5月	4	68.1818	-0.72	-0.363636	0.2	-0.909091	-0.727273	24.3909	25.3323	17.1864	0.726818	25.3182
2021	5月	1	62.875	-0.5375	-0.1375	0.4	-0.6	-0.2625	25.3425	26.4625	17.965	0.622405	26.1175
2021	5月	6	40	0	0	0.3	-0.8	-1	25.5	28	13.6	0.21	24.2
2021	5月	7	40	-0.555556	-0.296296	0.407407	-0.333333	-0.6	25.5	28	13.6	0.21	24.2
2021	5月	20	78.5556	-0.65	-0.333333	0.7	-1	-0.333333	35	34	50	1	35.7
